# Supplementary material for: Age-Specific Risk Factors for Cancer in a Long-Term Korean Cohort of Patients with Ankylosing Spondylitis Treated with TNF Inhibitors
Source: J Clin Med. 2025 Nov 10;14(22):7959. doi: 10.3390/jcm14227959 (PMC12653172; doi:10.3390/jcm14227959)
Supplement: Supplementary file 1 [file jcm-14-07959-s001.zip]

Archive with 1 entries (1 files):
- jcm-3934861-supplementary.pdf
